# Supplementary material for: Microglial-Derived IGF-1 Serves as a Regulator for Neuroimmune Homeostasis During Viral-Induced Demyelination
Source: Viruses. 2026 May 9;18(5):550. doi: 10.3390/v18050550 (PMC13211618; doi:10.3390/v18050550)
Supplement: Supplementary file 1 [file viruses-18-00550-s001.zip]

Archive with 1 entries (1 files):
- viruses-4272250-supplementary.pdf
